# Supplementary material for: Genome-wide characterization of the HpHsf gene family and expression analysis under heat stress in Herpetospermum pedunculosum
Source: Front Plant Sci. 2025 Dec 18;16:1701203. doi: 10.3389/fpls.2025.1701203 (PMC12757015; doi:10.3389/fpls.2025.1701203)
Supplement: Supplementary file 3 [file Table1.xlsx]

## Sheet: Table S1
Supplementary Table 1. Primers used in this study.
Primer Name	Forward Primers(5'->3')	Reverse Primers (5'->3')
HpActin-qRT	GGGTTCATAAAGGATTGGGATG	TGGGAGTAGAAAGTGGATCTG
HpHsf1-qRT	AACTGCCAGCAACTCTACTTCC	TCATGGTCCTCGTGGTCCTC
HpHsf2-qRT	CAACCACAAGTCACCGTCAAC	GGCGAGTCGTCACACCAAT
HpHsf3-qRT	TGGCAAGGCAAGGAGTGAG	TCTGGTGGAACTGGAAGTAACT
HpHsf4-qRT	AGACTTATACGGTGGTGGAAGA	TGTTGTTGCTGCTTGTTGGT
HpHsf5-qRT	GGCTCCTCCACTGAATGCT	CGTGTTGCTGCTCGTCATC
HpHsf6-qRT	GCTTCATTCGCCAGCTTAATAC	AGGTTCTTGTTCTCCTCCACTA
HpHsf7-qRT	ACCAGTTCATAGCCATTCCTTG	TAAGCCTCTCAACCTCTTCCTT
HpHsf8-qRT	CGTTCGCCAACTTAACACCTA	TGTCGCTTGCTGCTCCAT
HpHsf9-qRT	AACAATGGAACAACGGCTGAA	AAGTCGGCACAAGGAGGTT
HpHsf10-qRT	TCTAACGGTGAAGGTGGAAGG	CTGACTCGGATCTGGAACTACT
HpHsf11-qRT	AGCGACAGCAGCAGATGA	CAGCAGAACGATCAGACTCAG
HpHsf12-qRT	AACCACCACCATCCTCTGAG	GTTCCATCACCACCACTTGTT
HpHsf13-qRT	ACGACGATGGATCTACCTTCA	GCGAGTGTTAATAGTTGCGTAG
HpHsf14-qRT	TCCTCCGCTAACTGAACTGG	CCTTGATACTCTTGCTCGTGTT
HpHsf15-qRT	CAGAACCAGAACCAGAACCAG	CGCCATAATTGCTCACAGATTG
HpHsf16-qRT	GCGGAATTGAGAGTGACAACA	TCCAAGACCAAGCGAGAGG
HpHsf17-qRT	GCTCGTTAATGGCGGAGTTAG	CGACACCTCTCAGTTCTCTTCT
HpHsf18-qRT	CGGTGGATTGAGCGATTGC	TCCATCTCCGCCATGTAACTAT
HpHsf19-qRT	AATTGTATGCCACCATCCAGAA	ATCAGATCCTCCAGTTCCAGAA
HpHsf20-qRT	CCATCCACCACCACCTTCA	CGTCGTCGTTGTCGTTGTT
HpHsf21-qRT	TCGTCAACTCAACACTTATGGA	GTCGGAATCGGAGGAGGAA
HpHsf1-P	ATGGTCAAATCGGCGGCGGA	TTAACGGACTTGCATCTCGTCTG
HpHsf2-P	ATGGCTCTAATGCTTGATAATTGC	CTAACAAGCGGAAGGGGGC
HpHsf3-P	ATGGTTGATTTATACGCGATTG	CTATTTTGGGCTTGAACCCA
HpHsf4-P	ATGGAGGCTGGAGTGAGCAA	TCATTTGCATGATTGAGATAGCAAA
HpHsf5-P	ATGGCACAGAGATCGCTTCC	TCATGCACGCGCTCCGTC
HpHsf6-P	ATGAAATTAATTATGCAGTCTTCAA	CTATTTTTCAATGCATTGTCCTAT
HpHsf7-P	ATGGAGGATTCTCAGGGCAG	TCACGTTTTCTCAGTTGGAGT
HpHsf8-P	ATGGGAGAGGCTGCAGCAATAGG	TCATTTGCATGATTGAGAGAGCA
HpHsf9-P	ATGAATCGTCCACGCCGAG	CTATTTAAAGTTGGAACTCAAAAAT
HpHsf10-P	ATGGAAGCAGCTACTGCCG	TTAAAGAGATAGGCCGGATCTCC
HpHsf11-P	ATGGACGGGATTTCTAATGGC	TCAAACCCTTTTAATTTCTGAAGAG
HpHsf12-P	ATGAATCCTCAATATCCAGTCAAG	TTACTTTGGGCTTGATCCTAAAT
HpHsf13-P	ATGGAGGAACCGCCGATCG	TCAGTGGACCTGATTAAGCCAC
HpHsf14-P	ATGGATGAAGCTCAGGGAGG	TCAAAATTTCTCTGCTGGAGT
HpHsf15-P	ATGGATGGTTCAATTTCAGAGG	CTACCTCACAACATTGTTCCT
HpHsf16-P	ATGTCTGTAATGCTTGAGAATTG	CTAGTATGTGGAAGGAGGCAT
HpHsf17-P	ATGGATGAACTGAAATTGAAACCGG	CTACGGCTCCGACCGGAGAA
HpHsf18-P	ATGAACGGCCAGATCTTCGC	CTAAAAGCCACCACTAAACAACG
HpHsf19-P	ATGGTCCTGCCTGGCGGTG	TCATGGAATCGATCCAACACAACC
HpHsf20-P	ATGGGTATGGAGGGAAGCTC	CTAAAAACCACACCCGAAAAGAG
HpHsf21-P	ATGGAGGAGATGATTGAGAATAAT	CTATGATCCGCCATGGGAG
HpHsf3-YFP	acgggggacgagctcggatccATGGTTGATTTATACGCGATTG	gcccttgctcaccatggtaccTTTTGGGCTTGAACCCAAATAG
HpHsf5-YFP	acgggggacgagctcggatccATGGCACAGAGATCGCTTCCG	gcccttgctcaccatggtaccTGCACGTGCTCCGTCCTCA
HpHsf17-YFP	acgggggacgagctcggatccATGGATGAACTGAAATTGAAACC	gcccttgctcaccatggtaccCGGCTCCGATCGGAGAAAC
