# Supplementary material for: Genome-wide characterization of the HpHsf gene family and expression analysis under heat stress in Herpetospermum pedunculosum
Source: Front Plant Sci. 2025 Dec 18;16:1701203. doi: 10.3389/fpls.2025.1701203 (PMC12757015; doi:10.3389/fpls.2025.1701203)
Supplement: Supplementary file 4 [file Table2.xlsx]

## Sheet: Table S2
Supplementary Table 2. The Hsf family genes from different species.
Arabidopsis thaliana (21)	Oryza sativa (25)	Cucumis sativus (23)
AT1G32330.1	LOC_Os01g39020.1	CsaV3_1G024170.1
AT1G46264.1	LOC_Os01g43590.1	CsaV3_1G033050.1
AT1G67970.1	LOC_Os01g53220.1	CsaV3_1G043540.1
AT2G26150.1	LOC_Os01g54550.1	CsaV3_2G001400.1
AT2G41690.1	LOC_Os02g13800.1	CsaV3_2G002270.1
AT3G02990.1	LOC_Os02g29340.1	CsaV3_2G013880.1
AT3G22830.1	LOC_Os02g32590.1	CsaV3_2G025510.1
AT3G24520.1	LOC_Os03g06630.1	CsaV3_2G026600.1
AT3G51910.1	LOC_Os03g12370.1	CsaV3_3G001500.1
AT3G63350.1	LOC_Os03g25120.1	CsaV3_3G010690.1
AT4G11660.1	LOC_Os03g53340.1	CsaV3_3G012910.1
AT4G13980.1	LOC_Os03g58160.1	CsaV3_3G016950.1
AT4G17750.1	LOC_Os03g63750.1	CsaV3_3G036820.1
AT4G18880.1	LOC_Os04g48030.1	CsaV3_3G040700.1
AT4G36990.1	LOC_Os05g45410.1	CsaV3_4G011850.1
AT5G03720.1	LOC_Os06g35960.1	CsaV3_4G034470.1
AT5G16820.1	LOC_Os06g36930.1	CsaV3_5G003160.1
AT5G43840.1	LOC_Os07g08140.1	CsaV3_5G014520.1
AT5G45710.1	LOC_Os07g44690.1	CsaV3_6G015610.1
AT5G54070.1	LOC_Os08g36700.1	CsaV3_6G043240.1
AT5G62020.1	LOC_Os08g43334.1	CsaV3_6G050100.1
	LOC_Os09g28200.1	CsaV3_6G051120.1
	LOC_Os09g28354.1	CsaV3_7G027860.1
	LOC_Os09g35790.1
	LOC_Os10g28340.1
