# Supplementary material for: Genome-wide characterization of the HpHsf gene family and expression analysis under heat stress in Herpetospermum pedunculosum
Source: Front Plant Sci. 2025 Dec 18;16:1701203. doi: 10.3389/fpls.2025.1701203 (PMC12757015; doi:10.3389/fpls.2025.1701203)
Supplement: Supplementary file 5 [file Table3.xlsx]

## Sheet: HpHsf1
Biological replication 1
Plants	0 h				1 h				3 h				6 h				12 h
Replication	rep1	rep2	rep3	rep4	rep1	rep2	rep3	rep4	rep1	rep2	rep3	rep4	rep1	rep2	rep3	rep4	rep1	rep2	rep3	rep4
Cq of qHpHsf1	25.541	25.7189	25.6235	26.3971	25.2539	25.3213	25.1129	25.2103	25.4143	25.5561	25.5092	25.4757	24.9933	25.0364	24.9979	25.0502	27.0392	27.1003	27.0593	27.0713
Cq of qActin	25.4199	25.585	25.8452	25.5619	25.1824	25.1731	25.2906	25.0433	24.2977	24.5467	24.457	24.3774	24.8401	24.2344	24.1578	24.9346	25.3436	25.0445	25.6657	25.6065
Mean of qActin	25.603				25.1724				24.4197				24.5418				25.4151
Δt	-0.0620118	0.115927	0.020511	0.794117	0.0815319	0.148937	-0.0594552	0.0379525	0.994641	1.13635	1.08949	1.05596	0.451565	0.494629	0.456122	0.50845	1.62415	1.68524	1.64426	1.65617
Control	0.217136	0.217136	0.217136	0.217136	0.217136	0.217136	0.217136	0.217136	0.217136	0.217136	0.217136	0.217136	0.217136	0.217136	0.217136	0.217136	0.217136	0.217136	0.217136	0.217136
ΔΔt	-0.279147	-0.101209	-0.196625	0.576981	-0.135604	-0.0681987	-0.276591	-0.179183	0.777506	0.919217	0.87235	0.838825	0.23443	0.277493	0.238986	0.291314	1.40701	1.46811	1.42712	1.43904
-ΔΔt	0.279147	0.101209	0.196625	-0.576981	0.135604	0.0681987	0.276591	0.179183	-0.777506	-0.919217	-0.87235	-0.838825	-0.23443	-0.277493	-0.238986	-0.291314	-1.40701	-1.46811	-1.42712	-1.43904
2^-ΔΔt	1.21348	1.07267	1.14601	0.670365	1.09855	1.04841	1.21133	1.13224	0.583375	0.528796	0.546256	0.559099	0.850021	0.825023	0.84734	0.817157	0.377092	0.361456	0.371872	0.368813
Mean	1.02563				1.12263				0.554381				0.834886				0.369809
SD	0.243725				0.0684318				0.0229746				0.0162866				0.00653366
For ANOVA alalysis
Tukey HSDa
	N	a subset of alpha = 0.05
		c	b	a
12 h	4	0.369809
3 h	4	0.554381
6 h	4		0.834886
0 h	4		1.02563	1.02563
1 h	4			1.12263
Biological replication 2
Plants	0 h				1 h				3 h				6 h				12 h
Replication	rep1	rep2	rep3	rep4	rep1	rep2	rep3	rep4	rep1	rep2	rep3	rep4	rep1	rep2	rep3	rep4	rep1	rep2	rep3	rep4
Cq of qHpHsf1	26.1338	25.9845	26.3215		25.203	25.3854	25.4736	25.3731	25.707	26.0618	26.0997	26.0143	23.9936	24.0261	24.0409	24.1158	25.8509	26.2375	26.2072	26.1478
Cq of qActin	25.8493	25.6261	25.8216	25.8129	25.7807	25.5322	25.6827	25.6649	26.2179	26.2638	26.1752	25.9875	24.7485	24.8026	24.7551	24.4989	26.01	25.98	26.0465	25.9914
Mean of qActin	25.7775				25.6651				26.1611				24.7012				26.0069
Δt	0.35632	0.207079	0.544011		-0.462171	-0.279693	-0.191579	-0.292029	-0.454034	-0.0992288	-0.0613977	-0.146735	-0.707675	-0.675127	-0.660324	-0.585459	-0.156079	0.230529	0.200219	0.140883
Control	0.369137	0.369137	0.369137		0.369137	0.369137	0.369137	0.369137	0.369137	0.369137	0.369137	0.369137	0.369137	0.369137	0.369137	0.369137	0.369137	0.369137	0.369137	0.369137
ΔΔt	-0.0128165	-0.162057	0.174874		-0.831308	-0.64883	-0.560716	-0.661165	-0.82317	-0.468365	-0.430534	-0.515871	-1.07681	-1.04426	-1.02946	-0.954596	-0.525216	-0.138608	-0.168918	-0.228254
-ΔΔt	0.0128165	0.162057	-0.174874		0.831308	0.64883	0.560716	0.661165	0.82317	0.468365	0.430534	0.515871	1.07681	1.04426	1.02946	0.954596	0.525216	0.138608	0.168918	0.228254
2^-ΔΔt	1.00892	1.11888	0.885845		1.7793	1.5679	1.475	1.58136	1.76929	1.38354	1.34773	1.42986	2.10937	2.06231	2.04126	1.93804	1.43915	1.10084	1.12421	1.17142
Mean	1.00455				1.60089				1.48261				2.03775				1.20891
SD	0.11658				0.127994				0.194057				0.0723135				0.156277

## Sheet: HpHsf2
Biological replication 1
Plants	0 h				1 h				3 h				6 h				12 h
Replication	rep1	rep2	rep3	rep4	rep1	rep2	rep3	rep4	rep1	rep2	rep3	rep4	rep1	rep2	rep3	rep4	rep1	rep2	rep3	rep4
Cq of qHpHsf2	26.0916	26.1364	25.9793	26.0518	24.5974	24.6244	24.7659	24.5613	25.4285	25.4882	25.4879	25.5213	25.1156	25.1676	25.2153	25.1143	27.1377	27.2405	27.2053	27.2269
Cq of qActin	25.4199	25.585	25.8452	25.5619	25.1824	25.1731	25.2906	25.0433	24.2977	24.5467	24.457	24.3774	24.8401	24.2344	24.1578	24.9346	25.3436	25.0445	25.6657	25.6065
Mean of qActin	25.603				25.1724				24.4197				24.5418				25.4151
Δt	0.488609	0.533393	0.376287	0.448824	-0.574989	-0.548008	-0.406467	-0.611053	1.0088	1.06851	1.06818	1.10162	0.573798	0.625882	0.673548	0.572544	1.72258	1.82539	1.79018	1.81178
Control	0.461778	0.461778	0.461778	0.461778	0.461778	0.461778	0.461778	0.461778	0.461778	0.461778	0.461778	0.461778	0.461778	0.461778	0.461778	0.461778	0.461778	0.461778	0.461778	0.461778
ΔΔt	0.0268311	0.0716147	-0.0854912	-0.0129546	-1.03677	-1.00979	-0.868246	-1.07283	0.547026	0.606731	0.606398	0.639846	0.112019	0.164104	0.21177	0.110766	1.26081	1.36361	1.3284	1.35
-ΔΔt	-0.0268311	-0.0716147	0.0854912	0.0129546	1.03677	1.00979	0.868246	1.07283	-0.547026	-0.606731	-0.606398	-0.639846	-0.112019	-0.164104	-0.21177	-0.110766	-1.26081	-1.36361	-1.3284	-1.35
2^-ΔΔt	0.981574	0.951572	1.06105	1.00902	2.05163	2.01361	1.82544	2.10356	0.68443	0.656683	0.656835	0.641781	0.925292	0.892483	0.863477	0.926096	0.417311	0.388608	0.398211	0.392293
Mean	1.0008				1.99856				0.659932				0.901837				0.399106
SD	0.0465134				0.121157				0.0177926				0.0299868				0.0127653
For ANOVA alalysis
Tukey HSDa
	N	a subset of alpha = 0.05
		d	c	b	a
12 h	4	0.399106
3 h	4		0.659932
6 h	4			0.901837
0 h	4			1.0008
1 h	4				1.99856
Biological replication 2
Plants	0 h				1 h				3 h				6 h				12 h
Replication	rep1	rep2	rep3	rep4	rep1	rep2	rep3	rep4	rep1	rep2	rep3	rep4	rep1	rep2	rep3	rep4	rep1	rep2	rep3	rep4
Cq of qHpHsf2	26.2949	26.276	26.2579	26.5622	24.0575	23.8744	23.9609	23.8187	25.6113	25.7138	25.4411	25.4845	24.7178	24.5359	24.7108	24.4789	26.6759	26.8651	26.6775	26.6036
Cq of qActin	25.8493	25.6261	25.8216	25.8129	25.7807	25.5322	25.6827	25.6649	26.2179	26.2638	26.1752	25.9875	24.7485	24.8026	24.7551	24.4989	26.01	25.98	26.0465	25.9914
Mean of qActin	25.7775				25.6651				26.1611				24.7012				26.0069
Δt	0.517483	0.49857	0.480484	0.784729	-1.60767	-1.79073	-1.70426	-1.84641	-0.549762	-0.447269	-0.719927	-0.676534	0.0165889	-0.16537	0.00950463	-0.222379	0.668999	0.858188	0.670531	0.596617
Control	0.570316	0.570316	0.570316	0.570316	0.570316	0.570316	0.570316	0.570316	0.570316	0.570316	0.570316	0.570316	0.570316	0.570316	0.570316	0.570316	0.570316	0.570316	0.570316	0.570316
ΔΔt	-0.0528339	-0.0717469	-0.0898323	0.214413	-2.17799	-2.36105	-2.27458	-2.41672	-1.12008	-1.01759	-1.29024	-1.24685	-0.553728	-0.735687	-0.560812	-0.792696	0.0986829	0.287871	0.100215	0.0263003
-ΔΔt	0.0528339	0.0717469	0.0898323	-0.214413	2.17799	2.36105	2.27458	2.41672	1.12008	1.01759	1.29024	1.24685	0.553728	0.735687	0.560812	0.792696	-0.0986829	-0.287871	-0.100215	-0.0263003
2^-ΔΔt	1.0373	1.05099	1.06425	0.861897	4.52521	5.13745	4.83857	5.33957	2.17359	2.02453	2.44569	2.37323	1.46787	1.66519	1.4751	1.73231	0.933885	0.81911	0.932894	0.981935
Mean	1.00361				4.9602				2.25426				1.58512				0.916956
SD	0.0951126				0.355596				0.191559				0.134073				0.0691298

## Sheet: HpHsf3
Biological replication 1
Plants	0 h				1 h				3 h				6 h				12 h
Replication	rep1	rep2	rep3	rep4	rep1	rep2	rep3	rep4	rep1	rep2	rep3	rep4	rep1	rep2	rep3	rep4	rep1	rep2	rep3	rep4
Cq of qHpHsf3	26.4231	26.7257	26.8055	26.6063	19.7257	19.9393	19.8086	19.9104	21.8314	21.9362	21.9236		20.6148	20.7502	20.8078	20.8063	21.888	22.1215	21.9978
Cq of qActin	25.4199	25.585	25.8452	25.5619	25.1824	25.1731	25.2906	25.0433	24.2977	24.5467	24.457	24.3774	24.8401	24.2344	24.1578	24.9346	25.3436	25.0445	25.6657	25.6065
Mean of qActin	25.603				25.1724				24.4197				24.5418				25.4151
Δt	0.820088	1.12269	1.20251	1.00329	-5.44667	-5.23307	-5.36374	-5.26191	-2.58832	-2.48349	-2.49611		-3.92691	-3.79158	-3.73396	-3.73544	-3.52707	-3.2936	-3.41725
Control	1.03715	1.03715	1.03715	1.03715	1.03715	1.03715	1.03715	1.03715	1.03715	1.03715	1.03715		1.03715	1.03715	1.03715	1.03715	1.03715	1.03715	1.03715
ΔΔt	-0.217058	0.0855482	0.165365	-0.0338554	-6.48382	-6.27022	-6.40089	-6.29906	-3.62546	-3.52064	-3.53325		-4.96405	-4.82873	-4.77111	-4.77258	-4.56422	-4.33075	-4.4544
-ΔΔt	0.217058	-0.0855482	-0.165365	0.0338554	6.48382	6.27022	6.40089	6.29906	3.62546	3.52064	3.53325		4.96405	4.82873	4.77111	4.77258	4.56422	4.33075	4.4544
2^-ΔΔt	1.16236	0.942426	0.891703	1.02374	89.5002	77.1832	84.5004	78.7419	12.3416	11.4767	11.5775		31.2125	28.4179	27.3053	27.3332	23.6573	20.1227	21.9234
Mean	1.00506				82.4814				11.7986				28.5672				21.9011
SD	0.118132				5.63899				0.472949				1.83804				1.76745
For ANOVA alalysis
Tukey HSDa
	N	a subset of alpha = 0.05
		d	c	b	a
0 h	4	1.00506
3 h	3		11.7986
12 h	3			21.9011
6 h	4			28.5672
1 h	4				82.4814
Biological replication 2
Plants	0 h				1 h				3 h				6 h				12 h
Replication	rep1	rep2	rep3	rep4	rep1	rep2	rep3	rep4	rep1	rep2	rep3	rep4	rep1	rep2	rep3	rep4	rep1	rep2	rep3	rep4
Cq of qHpHsf3	26.365	26.6252	26.5793	26.472	18.8983	19.0599	19.0534	19.1813	21.2216	20.9884	21.047	21.1244	19.6826	19.6155	19.8692	19.8615	21.3651	21.3463	21.3498	21.3275
Cq of qActin	25.8493	25.6261	25.8216	25.8129	25.7807	25.5322	25.6827	25.6649	26.2179	26.2638	26.1752	25.9875	24.7485	24.8026	24.7551	24.4989	26.01	25.98	26.0465	25.9914
Mean of qActin	25.7775				25.6651				26.1611				24.7012				26.0069
Δt	0.587564	0.847762	0.801846	0.694584	-6.76684	-6.60523	-6.61175	-6.48386	-4.93944	-5.17269	-5.11403	-5.03665	-5.01862	-5.08574	-4.83206	-4.83978	-4.64183	-4.66063	-4.6572	-4.67941
Control	0.732939	0.732939	0.732939	0.732939	0.732939	0.732939	0.732939	0.732939	0.732939	0.732939	0.732939	0.732939	0.732939	0.732939	0.732939	0.732939	0.732939	0.732939	0.732939	0.732939
ΔΔt	-0.145375	0.114823	0.0689073	-0.038355	-7.49978	-7.33817	-7.34469	-7.2168	-5.67238	-5.90563	-5.84697	-5.76959	-5.75156	-5.81868	-5.565	-5.57272	-5.37476	-5.39356	-5.39014	-5.41235
-ΔΔt	0.145375	-0.114823	-0.0689073	0.038355	7.49978	7.33817	7.34469	7.2168	5.67238	5.90563	5.84697	5.76959	5.75156	5.81868	5.565	5.57272	5.37476	5.39356	5.39014	5.41235
2^-ΔΔt	1.10602	0.923496	0.95336	1.02694	180.992	161.812	162.545	148.755	50.9985	59.9476	57.559	54.5531	53.8755	56.4413	47.3405	47.5944	41.4921	42.0363	41.9366	42.5873
Mean	1.00245				163.526				56.1684				51.3129				41.8217
SD	0.0815883				13.2557				3.86873				4.56344				0.450007

## Sheet: HpHsf4
Biological replication 1
Plants	0 h				1 h				3 h				6 h				12 h
Replication	rep1	rep2	rep3	rep4	rep1	rep2	rep3	rep4	rep1	rep2	rep3	rep4	rep1	rep2	rep3	rep4	rep1	rep2	rep3	rep4
Cq of qHpHsf4	28.7497	28.8375	29.0021	28.9178	30.3592	30.5371	30.52	30.3506	30.68	31.1005	31.0809	31.1186	30.0946	29.7264	29.5567	29.891	31.5083	31.4905	31.6583	31.3619
Cq of qActin	18.8225	18.6947	18.623	18.4983	18.9562	18.8751	18.7914	18.5932	18.5515	18.7598	18.5568	18.4367	18.5354	18.4566	18.6976	18.476	18.4059	18.2262	18.2862	18.277
Mean of qActin	18.6596				18.804				18.5762				18.5414				18.2988
Δt	10.0901	10.1779	10.3425	10.2582	11.5552	11.7331	11.716	11.5466	12.1038	12.5243	12.5047	12.5424	11.5532	11.185	11.0153	11.3496	13.2095	13.1917	13.3595	13.0631
Control	10.2172	10.2172	10.2172	10.2172	10.2172	10.2172	10.2172	10.2172	10.2172	10.2172	10.2172	10.2172	10.2172	10.2172	10.2172	10.2172	10.2172	10.2172	10.2172	10.2172
ΔΔt	-0.127086	-0.0392885	0.125357	0.0410174	1.338	1.51591	1.49888	1.32944	1.88664	2.30711	2.28758	2.32527	1.33605	0.967807	0.798121	1.13243	2.99233	2.97454	3.14229	2.84592
-ΔΔt	0.127086	0.0392885	-0.125357	-0.0410174	-1.338	-1.51591	-1.49888	-1.32944	-1.88664	-2.30711	-2.28758	-2.32527	-1.33605	-0.967807	-0.798121	-1.13243	-2.99233	-2.97454	-3.14229	-2.84592
2^-ΔΔt	1.09209	1.02761	0.916777	0.971969	0.395568	0.349676	0.353829	0.397922	0.270436	0.202065	0.204819	0.199537	0.396102	0.511282	0.575098	0.456146	0.125667	0.127226	0.11326	0.139089
Mean	1.00211				0.374248				0.225773				0.484657				0.122051
SD	0.0751349				0.0260493				0.0342159				0.0764706				0.0105649
For ANOVA alalysis
Tukey HSDa
	N	a subset of alpha = 0.05
		c	b	a
12 h	4	0.12631
3 h	4	0.219214
1 h	4		0.374248
6 h	4		0.484657
0 h	4			1.00211
Biological replication 2
Plants	0 h				1 h				3 h				6 h				12 h
Replication	rep1	rep2	rep3	rep4	rep1	rep2	rep3	rep4	rep1	rep2	rep3	rep4	rep1	rep2	rep3	rep4	rep1	rep2	rep3	rep4
Cq of qHpHsf4	30.2237	29.6773	29.6621	30.1121	30.4336	30.9804	30.5433	30.2183	31.2599	31.7064	31.6819	31.0787	29.5782	30.018	29.8675	29.6318	31.2237	31.0537	31.0408	30.9244
Cq of qActin	26.351	26.4281	26.5473	26.5647	26.2511	26.0478	26.1811	26.2926	26.363	26.6013	26.3728	26.3855	25.0471	25.1325	24.8693	25.1329	26.4716	26.6839	26.4462	26.3912
Mean of qActin	26.4728				26.1932				26.4306				25.0454				26.4982
Δt	3.75088	3.20449	3.1893	3.63933	4.24045	4.78721	4.35014	4.02511	4.8293	5.27575	5.25127	4.64804	4.53279	4.97252	4.8221	4.58636	4.72552	4.55554	4.54261	4.4262
Control	3.446	3.446	3.446	3.446	3.446	3.446	3.446	3.446	3.446	3.446	3.446	3.446	3.446	3.446	3.446	3.446	3.446	3.446	3.446	3.446
ΔΔt	0.304879	-0.241514	-0.256699	0.193334	0.794453	1.34121	0.904142	0.579108	1.3833	1.82975	1.80527	1.20204	1.08679	1.52652	1.3761	1.14036	1.27952	1.10954	1.09661	0.980198
-ΔΔt	-0.304879	0.241514	0.256699	-0.193334	-0.794453	-1.34121	-0.904142	-0.579108	-1.3833	-1.82975	-1.80527	-1.20204	-1.08679	-1.52652	-1.3761	-1.14036	-1.27952	-1.10954	-1.09661	-0.980198
2^-ΔΔt	0.80951	1.18223	1.19474	0.874582	0.576562	0.39469	0.534351	0.669377	0.38334	0.281313	0.286128	0.434661	0.470808	0.347114	0.385258	0.453645	0.411932	0.463441	0.467615	0.50691
Mean	1.01527				0.543745				0.316927				0.414206				0.447663
SD	0.201839				0.11426				0.0753297				0.0580186				0.0389718

## Sheet: HpHsf5
Biological replication 1
Plants	0 h				1 h				3 h				6 h				12 h
Replication	rep1	rep2	rep3	rep4	rep1	rep2	rep3	rep4	rep1	rep2	rep3	rep4	rep1	rep2	rep3	rep4	rep1	rep2	rep3	rep4
Cq of qHpHsf5	25.0115	24.9997	24.9319	24.92	21.6298	21.6494	21.6686	21.54	23.5526	23.4994	23.3779	23.4547	23.2113	23.2497	23.1943	23.1607	25.1137	24.9945	24.8819	25.0298
Cq of qActin	18.8225	18.6947	18.623	18.4983	18.9562	18.8751	18.7914	18.5932	18.5515	18.7598	18.5568	18.4367	18.5354	18.4566	18.6976	18.476	18.4059	18.2262	18.2862	18.277
Mean of qActin	18.6596				18.804				18.5762				18.5414				18.2988
Δt	6.35186	6.34008	6.2723	6.26042	2.82582	2.84537	2.86464	2.73602	4.97641	4.92321	4.8017	4.87849	4.66988	4.70824	4.65292	4.61931	6.81486	6.69567	6.58312	6.73099
Control	6.30617	6.30617	6.30617	6.30617	6.30617	6.30617	6.30617	6.30617	6.30617	6.30617	6.30617	6.30617	6.30617	6.30617	6.30617	6.30617	6.30617	6.30617	6.30617	6.30617
ΔΔt	0.0456924	0.0339124	-0.0338619	-0.0457429	-3.48035	-3.4608	-3.44153	-3.57015	-1.32976	-1.38296	-1.50447	-1.42767	-1.63628	-1.59792	-1.65325	-1.68686	0.508699	0.389507	0.276953	0.424823
-ΔΔt	-0.0456924	-0.0339124	0.0338619	0.0457429	3.48035	3.4608	3.44153	3.57015	1.32976	1.38296	1.50447	1.42767	1.63628	1.59792	1.65325	1.68686	-0.508699	-0.389507	-0.276953	-0.424823
2^-ΔΔt	0.968825	0.976768	1.02375	1.03221	11.1607	11.0104	10.8643	11.8774	2.51361	2.60802	2.8372	2.69013	3.10864	3.02707	3.14541	3.21955	0.702856	0.763391	0.825333	0.74493
Mean	1.00039				11.2282				2.65294				3.12517				0.76386
SD	0.0322119				0.449397				0.137135				0.0800296				0.0508899
For ANOVA alalysis
Tukey HSDa
	N	a subset of alpha = 0.05
		c	b	a
12 h	4	0.759127
0 h	4	1.00039
3 h	4		2.66224
6 h	4		3.12517
1 h	4			11.2282
Biological replication 2
Plants	0 h				1 h				3 h				6 h				12 h
Replication	rep1	rep2	rep3	rep4	rep1	rep2	rep3	rep4	rep1	rep2	rep3	rep4	rep1	rep2	rep3	rep4	rep1	rep2	rep3	rep4
Cq of qHpHsf5	26.3636	26.4187	26.192	26.652	20.6363	21.0146	20.7021	20.6992	23.2887	23.4508	23.3545	23.1859	21.8575	22.0046	21.8067	21.801	24.3939	24.2673	24.1903	23.9983
Cq of qActin	26.351	26.4281	26.5473	26.5647	26.2511	26.0478	26.1811	26.2926	26.363	26.6013	26.3728	26.3855	25.0471	25.1325	24.8693	25.1329	26.4716	26.6839	26.4462	26.3912
Mean of qActin	26.4728				26.1932				26.4306				25.0454				26.4982
Δt	-0.109161	-0.0540897	-0.28082	0.179192	-5.5569	-5.1786	-5.49102	-5.49399	-3.14191	-2.97987	-3.07616	-3.24473	-3.1879	-3.04089	-3.23875	-3.24442	-2.10428	-2.23093	-2.30792	-2.49995
Control	-0.0662194	-0.0662194	-0.0662194	-0.0662194	-0.0662194	-0.0662194	-0.0662194	-0.0662194	-0.0662194	-0.0662194	-0.0662194	-0.0662194	-0.0662194	-0.0662194	-0.0662194	-0.0662194	-0.0662194	-0.0662194	-0.0662194	-0.0662194
ΔΔt	-0.0429412	0.0121297	-0.2146	0.245412	-5.49068	-5.11238	-5.4248	-5.42777	-3.07569	-2.91365	-3.00994	-3.17851	-3.12168	-2.97467	-3.17253	-3.1782	-2.03806	-2.16471	-2.2417	-2.43373
-ΔΔt	0.0429412	-0.0121297	0.2146	-0.245412	5.49068	5.11238	5.4248	5.42777	3.07569	2.91365	3.00994	3.17851	3.12168	2.97467	3.17253	3.1782	2.03806	2.16471	2.2417	2.43373
2^-ΔΔt	1.03021	0.991628	1.16038	0.843575	44.9635	34.5923	42.9563	43.0449	8.43093	7.53521	8.05532	9.05372	8.704	7.86075	9.01628	9.05179	4.10692	4.48375	4.72955	5.40289
Mean	1.00645				41.3893				8.00715				8.65821				4.44008
SD	0.130394				4.62494				0.639302				0.554123				0.545268

## Sheet: HpHsf6
Biological replication 1
Plants	0 h				1 h				3 h				6 h				12 h
Replication	rep1	rep2	rep3	rep4	rep1	rep2	rep3	rep4	rep1	rep2	rep3	rep4	rep1	rep2	rep3	rep4	rep1	rep2	rep3	rep4
Cq of qHpHsf6	24.9716	25.2623	25.1786		24.7002	24.8713	24.7637		24.8675	25.1351	25.2054		24.5458	24.2334	24.8471		24.5507	25.2182	25.2594
Cq of qActin	18.8225	18.6947	18.623	18.4983	18.9562	18.8751	18.7914	18.5932	18.5515	18.7598	18.5568	18.4367	18.5354	18.4566	18.6976	18.476	18.4059	18.2262	18.2862	18.277
Mean of qActin	18.6596				18.804				18.5762				18.5414				18.2988
Δt	6.31202	6.60271	6.51897		5.89619	6.06735	5.95971		6.29126	6.55889	6.62923		6.00437	5.69201	6.30571		6.2519	6.91943	6.96061
Control	6.4779	6.4779	6.4779	6.4779	6.4779	6.4779	6.4779	6.4779	6.4779	6.4779	6.4779	6.4779	6.4779	6.4779	6.4779	6.4779	6.4779	6.4779	6.4779	6.4779
ΔΔt	-0.165878	0.124809	0.0410685	-6.4779	-0.581714	-0.410551	-0.518189	-6.4779	-0.186643	0.0809877	0.151328	-6.4779	-0.47353	-0.78589	-0.172192		-0.226002	0.441527	0.482712
-ΔΔt	0.165878	-0.124809	-0.0410685	6.4779	0.581714	0.410551	0.518189	6.4779	0.186643	-0.0809877	-0.151328	6.4779	0.47353	0.78589	0.172192		0.226002	-0.441527	-0.482712
2^-ΔΔt	1.12185	0.917125	0.971935		1.49663	1.32919	1.43216		1.13811	0.94541	0.900421		1.3885	1.72416	1.12677		1.16959	0.736355	0.715631
Mean	1.00364				1.41933				0.994648				1.41314				0.873858
SD	0.105979				0.0844506				0.126264				0.299455				0.25632
For ANOVA alalysis
Tukey HSDa
	N	a subset of alpha = 0.05
		b	a
12 h	3	0.873858
3 h	3	0.994648	0.994648
0 h	3	1.00364	1.00364
6 h	3		1.41314
1 h	3		1.41933
Biological replication 2
Plants	0 h				1 h				3 h				6 h				12 h
Replication	rep1	rep2	rep3	rep4	rep1	rep2	rep3	rep4	rep1	rep2	rep3	rep4	rep1	rep2	rep3	rep4	rep1	rep2	rep3	rep4
Cq of qHpHsf6	28.3531	28.1244	28.0203	28.4057	26.0402	25.9023	25.8944	25.931	26.6111	26.6239	26.688	26.7609	26.3322	26.3994	25.9503	25.9861	28.0765	28.2731	28.4015	28.204
Cq of qActin	27.0718	27.0053	26.8666	27.0188	26.5069	26.4287	26.264	26.5221	26.8595	26.854	26.7012	26.7882	25.2367	25.2484	25.1999	25.2569	27.1206	26.9865	26.9872	26.6489
Mean of qActin	26.9906				26.4304				26.8007				25.2355				26.9358
Δt	1.36246	1.13378	1.0297	1.4151	-0.390239	-0.528112	-0.536066	-0.499427	-0.189629	-0.176794	-0.112667	-0.0397609	1.09668	1.16393	0.71484	0.75066	1.14075	1.33733	1.4657	1.2682
Control	1.23526	1.23526	1.23526	1.23526	1.23526	1.23526	1.23526	1.23526	1.23526	1.23526	1.23526	1.23526	1.23526	1.23526	1.23526	1.23526	1.23526	1.23526	1.23526	1.23526
ΔΔt	0.127198	-0.101479	-0.20556	0.17984	-1.6255	-1.76337	-1.77132	-1.73469	-1.42489	-1.41205	-1.34793	-1.27502	-0.138576	-0.0713297	-0.520418	-0.484599	-0.0945057	0.102076	0.230442	0.0329378
-ΔΔt	-0.127198	0.101479	0.20556	-0.17984	1.6255	1.76337	1.77132	1.73469	1.42489	1.41205	1.34793	1.27502	0.138576	0.0713297	0.520418	0.484599	0.0945057	-0.102076	-0.230442	-0.0329378
2^-ΔΔt	0.915608	1.07287	1.15313	0.882801	3.08548	3.3949	3.41367	3.32807	2.68494	2.66115	2.54546	2.42002	1.10082	1.05068	1.43437	1.3992	1.0677	0.931691	0.852374	0.977428
Mean	1.0061				3.30553				2.63052				1.24627				0.950588
SD	0.128412				0.151229				0.121609				0.198476				0.0899231

## Sheet: HpHsf7
Biological replication 1
Plants	0 h				1 h				3 h				6 h				12 h
Replication	rep1	rep2	rep3	rep4	rep1	rep2	rep3	rep4	rep1	rep2	rep3	rep4	rep1	rep2	rep3	rep4	rep1	rep2	rep3	rep4
Cq of qHpHsf7	25.2221	25.2393	25.2524	25.0302	25.2616	25.4742	25.3083	25.9211	25.7382	26.0576	26.025	26.0757	25.2908	25.3322	25.2511	25.2561	27.0326	27.4225	27.2467	27.2389
Cq of qActin	25.7796	25.7236	25.6049	25.7733	24.9291	24.8571	24.888	24.8775	24.2174	24.2852	24.0529	24.0879	25.395	25.4413	25.199	24.0567	25.6812	25.5734	25.7237	25.9602
Mean of qActin	25.7204				24.8879				24.1608				25.023				25.7346
Δt	-0.498296	-0.481065	-0.467933	-0.690183	0.373713	0.586238	0.420384	1.03315	1.5774	1.89675	1.86417	1.91485	0.267756	0.309225	0.228074	0.233077	1.29796	1.68787	1.51204	1.50427
Control	-0.534369	-0.534369	-0.534369	-0.534369	-0.534369	-0.534369	-0.534369	-0.534369	-0.534369	-0.534369	-0.534369	-0.534369	-0.534369	-0.534369	-0.534369	-0.534369	-0.534369	-0.534369	-0.534369	-0.534369
ΔΔt	0.0360733	0.0533037	0.0664364	-0.155813	0.908082	1.12061	0.954753	1.56752	2.11177	2.43112	2.39854	2.44922	0.802126	0.843594	0.762444	0.767446	1.83233	2.22224	2.04641	2.03864
-ΔΔt	-0.0360733	-0.0533037	-0.0664364	0.155813	-0.908082	-1.12061	-0.954753	-1.56752	-2.11177	-2.43112	-2.39854	-2.44922	-0.802126	-0.843594	-0.762444	-0.767446	-1.83233	-2.22224	-2.04641	-2.03864
2^-ΔΔt	0.975306	0.963727	0.954994	1.11405	0.532893	0.4599	0.51593	0.337389	0.231363	0.185422	0.189656	0.18311	0.573504	0.557254	0.589497	0.587457	0.280811	0.214308	0.242086	0.243393
Mean	1.00202				0.461528				0.202147				0.576928				0.24515
SD	0.0751489				0.0884415				0.0228117				0.014918				0.0272973
For ANOVA alalysis
Tukey HSDa
	N	a subset of alpha = 0.05
		c	b	a
3 h	4	0.197388
12 h	4	0.24515
1 h	4		0.461528
6 h	4		0.576928
0 h	4			1.00202
Biological replication 2
Plants	0 h				1 h				3 h				6 h				12 h
Replication	rep1	rep2	rep3	rep4	rep1	rep2	rep3	rep4	rep1	rep2	rep3	rep4	rep1	rep2	rep3	rep4	rep1	rep2	rep3	rep4
Cq of qHpHsf7	26.3501	26.4986	26.2176	26.156	26.5283	26.5505	26.456	26.5015	26.4879	26.7537	26.8545	27.0059	25.3311	25.6828	25.4776	25.353	26.6535	27.1324	26.8517	26.6323
Cq of qActin	26.2732	26.3203	26.429	26.5529	26.1974	26.0826	26.0578	26.1673	26.2371	26.4644	26.4186	26.2946	24.8621	24.9772	25.0019	25.1816	26.3157	26.4333	26.3285	26.5206
Mean of qActin	26.3939				26.1263				26.3537				25.0057				26.3995
Δt	-0.0437764	0.104717	-0.17623	-0.237911	0.40197	0.424175	0.329744	0.375219	0.134195	0.400029	0.500857	0.652255	0.325409	0.677117	0.471925	0.347264	0.254025	0.732922	0.452155	0.23277
Control	-0.0883004	-0.0883004	-0.0883004	-0.0883004	-0.0883004	-0.0883004	-0.0883004	-0.0883004	-0.0883004	-0.0883004	-0.0883004	-0.0883004	-0.0883004	-0.0883004	-0.0883004	-0.0883004	-0.0883004	-0.0883004	-0.0883004	-0.0883004
ΔΔt	0.044524	0.193017	-0.08793	-0.149611	0.49027	0.512475	0.418045	0.463519	0.222495	0.488329	0.589157	0.740555	0.413709	0.765417	0.560225	0.435564	0.342326	0.821223	0.540455	0.321071
-ΔΔt	-0.044524	-0.193017	0.08793	0.149611	-0.49027	-0.512475	-0.418045	-0.463519	-0.222495	-0.488329	-0.589157	-0.740555	-0.413709	-0.765417	-0.560225	-0.435564	-0.342326	-0.821223	-0.540455	-0.321071
2^-ΔΔt	0.96961	0.874774	1.06284	1.10927	0.711892	0.701019	0.748438	0.725215	0.857082	0.71285	0.664731	0.598509	0.750691	0.588283	0.678196	0.739405	0.788769	0.565962	0.687554	0.800476
Mean	1.00412				0.721641				0.744888				0.689144				0.680762
SD	0.103965				0.0204222				0.10971				0.0744018				0.108994

## Sheet: HpHsf8
Biological replication 1
Plants	0 h				1 h				3 h				6 h				12 h
Replication	rep1	rep2	rep3	rep4	rep1	rep2	rep3	rep4	rep1	rep2	rep3	rep4	rep1	rep2	rep3	rep4	rep1	rep2	rep3	rep4
Cq of qHpHsf8	34.3464	35.2125	37.2483	37.2645	33.7566	33.9101	33.0856	32.8126	32.4727	31.8614	31.5406	32.0726	34.3811	34.1855	35.122	37.2221	39.1705	41.034	40.4164	38.7657
Cq of qActin	25.7796	25.7236	25.6049	25.7733	24.9291	24.8571	24.888	24.8775	24.2174	24.2852	24.0529	24.0879	25.395	25.4413	25.199	24.0567	25.6812	25.5734	25.7237	25.9602
Mean of qActin	25.7204				24.8879				24.1608				25.023				25.7346
Δt	8.62603	9.49212	11.5279	11.5441	8.86868	9.02217	8.19764	7.92465	8.31191	7.70062	7.3798	7.91178	9.35815	9.16248	10.099	12.1991	13.4358	15.2994	14.6818	13.031
Control	10.2975	10.2975	10.2975	10.2975	10.2975	10.2975	10.2975	10.2975	10.2975	10.2975	10.2975	10.2975	10.2975	10.2975	10.2975	10.2975	10.2975	10.2975	10.2975	10.2975
ΔΔt	-1.67151	-0.805423	1.23038	1.24656	-1.42886	-1.27537	-2.09991	-2.37289	-1.98563	-2.59693	-2.91774	-2.38577	-0.939396	-1.13507	-0.19857	1.90152	3.1383	5.00181	4.38421	2.7335
-ΔΔt	1.67151	0.805423	-1.23038	-1.24656	1.42886	1.27537	2.09991	2.37289	1.98563	2.59693	2.91774	2.38577	0.939396	1.13507	0.19857	-1.90152	-3.1383	-5.00181	-4.38421	-2.7335
2^-ΔΔt	3.18548	1.74766	0.426206	0.421453	2.69234	2.42061	4.28681	5.17978	3.96036	6.04997	7.55663	5.22622	1.91773	2.19629	1.14756	0.267661	0.113574	0.0312107	0.0478873	0.15036
Mean	1.4452				3.64489				5.85565				1.38231				0.0857581
SD	1.31738				1.31329				1.50779				0.865406				0.0558474
For ANOVA alalysis
Tukey HSDa
	N	a subset of alpha = 0.05
		c	b	a
12 h	4	0.0857581
6 h	4	1.38231	1.38231
0 h	4	1.4452	1.4452
1 h	4		3.64489	3.64489
3 h	4			5.6983
Biological replication 2
Plants	0 h				1 h				3 h				6 h				12 h
Replication	rep1	rep2	rep3	rep4	rep1	rep2	rep3	rep4	rep1	rep2	rep3	rep4	rep1	rep2	rep3	rep4	rep1	rep2	rep3	rep4
Cq of qHpHsf8	32.2031	31.3346	31.6615	31.784	33.0067	32.4018	32.5986	32.6789	31.4782	31.6997	31.6598	31.1584	31.6732	32.3691	31.5712	32.6754	36.0613	36.2043	43.012
Cq of qActin	26.2732	26.3203	26.429	26.5529	26.1974	26.0826	26.0578	26.1673	26.2371	26.4644	26.4186	26.2946	24.8621	24.9772	25.0019	25.1816	26.3157	26.4333	26.3285	26.5206
Mean of qActin	26.3939				26.1263				26.3537				25.0057				26.3995
Δt	5.80925	4.94072	5.26762	5.39016	6.88043	6.27547	6.47231	6.55264	5.12454	5.34605	5.30613	4.8047	6.66747	7.36336	6.56551	7.66963	9.66183	9.80478	16.6124
Control	5.35194	5.35194	5.35194	5.35194	5.35194	5.35194	5.35194	5.35194	5.35194	5.35194	5.35194	5.35194	5.35194	5.35194	5.35194	5.35194	5.35194	5.35194	5.35194
ΔΔt	0.457314	-0.411218	-0.0843152	0.0382188	1.52849	0.923537	1.12037	1.20071	-0.227396	-0.00588858	-0.0458072	-0.547242	1.31553	2.01143	1.21358	2.3177	4.30989	4.45285	11.2605
-ΔΔt	-0.457314	0.411218	0.0843152	-0.0382188	-1.52849	-0.923537	-1.12037	-1.20071	0.227396	0.00588858	0.0458072	0.547242	-1.31553	-2.01143	-1.21358	-2.3177	-4.30989	-4.45285	-11.2605
2^-ΔΔt	0.728341	1.32981	1.06018	0.973857	0.346641	0.527215	0.459975	0.435062	1.17072	1.00409	1.03226	1.46129	0.401777	0.248028	0.431198	0.200587	0.050419	0.0456625	0.000407616
Mean	1.02305				0.442223				1.06902				0.320398				0.032163
SD	0.248162				0.0746682				0.209216				0.113271				0.0276036

## Sheet: HpHsf9
Biological replication 1
Plants	0 h				1 h				3 h				6 h				12 h
Replication	rep1	rep2	rep3	rep4	rep1	rep2	rep3	rep4	rep1	rep2	rep3	rep4	rep1	rep2	rep3	rep4	rep1	rep2	rep3	rep4
Cq of qHpHsf9	24.9287	25.0316	25.1839	25.0324	24.3248	24.4935	24.6011	24.4989	25.4101	25.5374	25.4432	25.9204	24.8207	25.0006	24.9912	24.8655	27.0085	27.1325	27.0353
Cq of qActin	25.7796	25.7236	25.6049	25.7733	24.9291	24.8571	24.888	24.8775	24.2174	24.2852	24.0529	24.0879	25.395	25.4413	25.199	24.0567	25.6812	25.5734	25.7237	25.9602
Mean of qActin	25.7204				24.8879				24.1608				25.023				25.7346
Δt	-0.791635	-0.688799	-0.536418	-0.687968	-0.563127	-0.394379	-0.286826	-0.389045	1.24926	1.37656	1.28234	1.75953	-0.20231	-0.022364	-0.0317756	-0.157452	1.27393	1.39793	1.30072
Control	-0.676205	-0.676205	-0.676205	-0.676205	-0.676205	-0.676205	-0.676205	-0.676205	-0.676205	-0.676205	-0.676205	-0.676205	-0.676205	-0.676205	-0.676205	-0.676205	-0.676205	-0.676205	-0.676205
ΔΔt	-0.11543	-0.0125938	0.139787	-0.0117633	0.113078	0.281827	0.389379	0.28716	1.92547	2.05276	1.95854	2.43573	0.473895	0.653841	0.644429	0.518753	1.95013	2.07414	1.97692
-ΔΔt	0.11543	0.0125938	-0.139787	0.0117633	-0.113078	-0.281827	-0.389379	-0.28716	-1.92547	-2.05276	-1.95854	-2.43573	-0.473895	-0.653841	-0.644429	-0.518753	-1.95013	-2.07414	-1.97692
2^-ΔΔt	1.0833	1.00877	0.907653	1.00819	0.924613	0.822549	0.763458	0.819514	0.263255	0.241022	0.257288	0.18483	0.720018	0.635586	0.639746	0.697975	0.258792	0.237478	0.254031
Mean	1.00198				0.832533				0.253855				0.673331				0.2501
SD	0.072099				0.0671298				0.0357686				0.0421887				0.0111879
For ANOVA alalysis
Tukey HSDa
	N	a subset of alpha = 0.05
		d	c	b	a
3 h	4	0.236599
12 h	3	0.2501
6 h	4		0.673331
1 h	4			0.832533
0 h	4				1.00198
Biological replication 2
Plants	0 h				1 h				3 h				6 h				12 h
Replication	rep1	rep2	rep3	rep4	rep1	rep2	rep3	rep4	rep1	rep2	rep3	rep4	rep1	rep2	rep3	rep4	rep1	rep2	rep3	rep4
Cq of qHpHsf9	26.5533	26.5479	27.1374	26.6519	24.2908	24.4668	24.559	24.5764	26.2035	26.3188	26.1843	26.2516	24.672	25.0957	24.8409	24.698	26.7838	26.67	26.7591	26.7848
Cq of qActin	26.2732	26.3203	26.429	26.5529	26.1974	26.0826	26.0578	26.1673	26.2371	26.4644	26.4186	26.2946	24.8621	24.9772	25.0019	25.1816	26.3157	26.4333	26.3285	26.5206
Mean of qActin	26.3939				26.1263				26.3537				25.0057				26.3995
Δt	0.159464	0.154045	0.74356	0.258061	-1.83551	-1.65953	-1.56725	-1.54985	-0.150218	-0.034822	-0.169362	-0.102119	-0.333762	0.0899705	-0.16479	-0.30772	0.384309	0.270509	0.359546	0.385287
Control	0.328783	0.328783	0.328783	0.328783	0.328783	0.328783	0.328783	0.328783	0.328783	0.328783	0.328783	0.328783	0.328783	0.328783	0.328783	0.328783	0.328783	0.328783	0.328783	1.32878
ΔΔt	-0.169318	-0.174738	0.414778	-0.0707215	-2.16429	-1.98831	-1.89603	-1.87863	-0.479001	-0.363605	-0.498145	-0.430902	-0.662545	-0.238812	-0.493573	-0.636503	0.0555262	-0.0582735	0.0307628	-0.943496
-ΔΔt	0.169318	0.174738	-0.414778	0.0707215	2.16429	1.98831	1.89603	1.87863	0.479001	0.363605	0.498145	0.430902	0.662545	0.238812	0.493573	0.636503	-0.0555262	0.0582735	-0.0307628	0.943496
2^-ΔΔt	1.12453	1.12876	0.750135	1.05024	4.48246	3.96772	3.72188	3.67727	1.39378	1.28664	1.4124	1.34808	1.58287	1.18002	1.40793	1.55456	0.962243	1.04122	0.978903	1.92318
Mean	1.01342				3.96233				1.36427				1.43134				0.994122
SD	0.179186				0.369523				0.0560075				0.184259				0.465772

## Sheet: HpHsf10
Biological replication 1
Plants	0 h				1 h				3 h				6 h				12 h
Replication	rep1	rep2	rep3	rep4	rep1	rep2	rep3	rep4	rep1	rep2	rep3	rep4	rep1	rep2	rep3	rep4	rep1	rep2	rep3	rep4
Cq of qHpHsf10	27.0533	27.0254	27.0001	26.7253	26.4925	26.5317	26.5298	26.6512	26.6698	26.9046	27.0667	26.8902	25.3293	25.3663	25.2782	25.4023	27.165	27.2539	27.2743	27.2292
Cq of qActin	27.0718	27.0053	26.8666	27.0188	26.5069	26.4287	26.264	26.5221	26.8595	26.854	26.7012	26.7882	25.2367	25.2484	25.1999	25.2569	26.6831	26.6586	26.6061	26.6015
Mean of qActin	26.9906				26.4304				26.8007				25.2355				26.6373
Δt	0.06272	0.0347917	0.00948595	-0.265345	0.062061	0.101258	0.0993926	0.220721	-0.130884	0.103931	0.265945	0.0895385	0.0938575	0.130829	0.0426866	0.166811	0.527711	0.616595	0.637029	0.591881
Control	-0.0395869	-0.0395869	-0.0395869	-0.0395869	-0.0395869	-0.0395869	-0.0395869	-0.0395869	-0.0395869	-0.0395869	-0.0395869	-0.0395869	-0.0395869	-0.0395869	-0.0395869	-0.0395869	-0.0395869	-0.0395869	-0.0395869	-0.0395869
ΔΔt	0.102307	0.0743785	0.0490728	-0.225758	0.101648	0.140845	0.138979	0.260307	-0.0912974	0.143518	0.305532	0.129125	0.133444	0.170416	0.0822735	0.206398	0.567298	0.656182	0.676616	0.631468
-ΔΔt	-0.102307	-0.0743785	-0.0490728	0.225758	-0.101648	-0.140845	-0.138979	-0.260307	0.0912974	-0.143518	-0.305532	-0.129125	-0.133444	-0.170416	-0.0822735	-0.206398	-0.567298	-0.656182	-0.676616	-0.631468
2^-ΔΔt	0.931542	0.949751	0.966557	1.16939	0.931968	0.906988	0.908161	0.83491	1.06533	0.905309	0.809144	0.914386	0.911652	0.888587	0.944568	0.866698	0.67488	0.634555	0.625631	0.645519
Mean	1.00431				0.895507				0.926594				0.902876				0.645022
SD	0.110979				0.0420053				0.10584				0.0333079				0.021426
For ANOVA alalysis
Tukey HSDa
	N	a subset of alpha = 0.05
		b	a
12 h	4	0.645146
1 h	4		0.895507
6 h	4		0.902876
3 h	4		0.923542
0 h	4		1.00431
Biological replication 2
Plants	0 h				1 h				3 h				6 h				12 h
Replication	rep1	rep2	rep3	rep4	rep1	rep2	rep3	rep4	rep1	rep2	rep3	rep4	rep1	rep2	rep3	rep4	rep1	rep2	rep3	rep4
Cq of qHpHsf10	27.2857	27.2573	27.235	27.8815	26.5092	26.5081	26.8001	26.6639	25.992	26.0505	26.2742	25.9594	24.36	24.6073	25.1554	25.0555	26.313	26.2211	26.3001	26.5519
Cq of qActin	27.6824	27.9419	27.8814	27.6684	27.0951	26.9081	26.6953	27.0021	27.2688	27.6068	26.3276	27.054	25.4858	25.5593	25.7327	25.8856	27.1122	26.8252	26.8956	27.1119
Mean of qActin	27.7935				26.9251				27.0643				25.6658				26.9862
Δt	-0.507813	-0.536262	-0.558514	0.0879663	-0.415988	-0.416992	-0.125073	-0.261246	-1.07229	-1.01381	-0.790128	-1.10487	-1.30584	-1.0585	-0.510413	-0.61035	-0.673255	-0.765142	-0.686148	-0.434304
Control	-0.378656	-0.378656	-0.378656	-0.378656	-0.378656	-0.378656	-0.378656	-0.378656	-0.378656	-0.378656	-0.378656	-0.378656	-0.378656	-0.378656	-0.378656	-0.378656	-0.378656	-0.378656	-0.378656	-0.378656
ΔΔt	-0.129157	-0.157606	-0.179858	0.466622	-0.037332	-0.0383365	0.253583	0.117409	-0.693632	-0.635156	-0.411472	-0.726214	-0.927179	-0.679846	-0.131757	-0.231695	-0.294599	-0.386486	-0.307492	-0.0556488
-ΔΔt	0.129157	0.157606	0.179858	-0.466622	0.037332	0.0383365	-0.253583	-0.117409	0.693632	0.635156	0.411472	0.726214	0.927179	0.679846	0.131757	0.231695	0.294599	0.386486	0.307492	0.0556488
2^-ΔΔt	1.09365	1.11543	1.13277	0.723657	1.02621	1.02693	0.838811	0.921842	1.61735	1.55311	1.33004	1.65429	1.90155	1.60197	1.09563	1.17421	1.22654	1.30721	1.23755	1.03933
Mean	1.01638				0.953449				1.50017				1.44334				1.2571
SD	0.195804				0.0909855				0.14525				0.377914				0.114595

[truncated: 11 more sheets: HpHsf11, HpHsf12, HpHsf13, HpHsf14, HpHsf15, HpHsf16, HpHsf17, HpHsf18, HpHsf19, HpHsf20, HpHsf21]
